# Supplementary material for: Exploration and Optimization of the Polymer-Modified NiOx Hole Transport Layer for Fabricating Inverted Perovskite Solar Cells
Source: Nanomaterials (Basel). 2024 Jun 19;14(12):1054. doi: 10.3390/nano14121054 (PMC11206296; doi:10.3390/nano14121054)
Supplement: Supplementary file 1 [file nanomaterials-14-01054-s001.zip]

Archive with 1 entries (1 files):
- nanomaterials-3061647-supplementary.pdf
